# Supplementary material for: Relationship between Glucose-6-Phosphate Dehydrogenase Deficiency, X-Chromosome Inactivation and Inflammatory Markers
Source: Antioxidants (Basel). 2023 Jan 31;12(2):334. doi: 10.3390/antiox12020334 (PMC9952105; doi:10.3390/antiox12020334)
Supplement: Supplementary file 1 [file antioxidants-12-00334-s001.zip]

Archive with 1 entries (1 files):
- antioxidants-2134398-supplementary.pdf
